# Supplementary material for: Modular co-option of cardiopharyngeal genes during non-embryonic myogenesis
Source: EvoDevo. 2019 Mar 5;10:3. doi: 10.1186/s13227-019-0116-7 (PMC6399929; doi:10.1186/s13227-019-0116-7)
Supplement: Supplementary file 20 — Additional file 20. Table 2: Correlations coefficient of transcriptomic data for candidate genes > 1. [file 13227_2019_116_MOESM20_ESM.xlsx]

## Sheet: Feuil1
Correlation	coefficient
	Mrf	Macho	Myh1	Nk4	FoxF	Gata4/5/6	Tbx1/10	Ebf	ETS	Islet	Myh2	Myh3	Bhlh-tun
Mrf	1.00	-0.11	0.26	0.74	0.76	0.70	0.11	-0.51	0.23	-0.38	0.51	-0.49	0.81
Macho	-0.11	1.00	-0.78	-0.08	-0.21	-0.41	0.44	0.14	-0.03	0.07	-0.09	0.23	0.04
Myh1	0.26	-0.78	1.00	-0.17	-0.05	0.75	-0.83	-0.63	-0.43	-0.62	-0.15	-0.62	-0.15
Nk4	0.74	-0.08	-0.17	1.00	0.97	0.14	0.56	0.14	0.54	0.24	0.51	0.15	0.81
FoxF	0.76	-0.21	-0.05	0.97	1.00	0.28	0.47	0.01	0.51	0.12	0.56	0.02	0.76
Gata4/5/6	0.70	-0.41	0.75	0.14	0.28	1.00	-0.57	-0.92	-0.31	-0.84	0.23	0.23	0.23
Tbx1/10	0.11	0.44	-0.83	0.56	0.47	-0.57	1.00	0.65	0.82	0.73	0.45	0.58	0.57
Ebf	-0.51	0.14	-0.63	0.14	0.01	-0.92	0.65	1.00	0.52	0.95	-0.10	0.94	-0.01
ETS	0.23	-0.03	-0.43	0.54	0.51	-0.31	0.82	0.52	1.00	0.72	0.69	0.31	0.72
Islet	-0.38	0.07	-0.62	0.24	0.12	-0.84	0.73	0.95	0.72	1.00	0.20	0.80	0.19
Myh2	0.51	-0.09	-0.15	0.51	0.56	0.23	0.45	-0.10	0.69	0.20	1.00	-0.34	0.73
Myh3	-0.49	0.23	-0.62	0.15	0.02	-0.89	0.58	0.94	0.31	0.80	-0.34	1.00	-0.13
Bhlh-tun	0.81	0.04	-0.15	0.81	0.76	0.23	0.57	-0.01	0.72	0.19	0.73	-0.13	1.00

## Sheet: Feuil2
Probability values (Entries above the diagonal are adjusted for multiple tests.)
	Mrf	Zic.r-a	Myh1	Nk4	FoxF	Gata4/5/6	Tbx1/10	Ebf	ETS	Islet	Myh2	Myh3	Bhlh-tun
Mrf	0.00	1.00	1.00	1.00	1.00	1.00	1.00	1.00	1.00	1.00	1.00	1.00	1
Zic.r-a	0.81	0.00	1.00	1.00	1.00	1.00	1.00	1.00	1.00	1.00	1.00	1.00	1
Myh1	0.58	0.04	0.00	1.00	1.00	1.00	1.00	1.00	1.00	1.00	1.00	1.00	1
Nk4	0.06	0.86	0.72	0.00	0.03	1.00	1.00	1.00	1.00	1.00	1.00	1.00	1
FoxF	0.05	0.65	0.92	0.00	0.00	1.00	1.00	1.00	1.00	1.00	1.00	1.00	1
Gata4/5/6	0.08	0.36	0.05	0.77	0.54	0.00	1.00	0.22	1.00	1.00	1.00	0.55	1
Tbx1/10	0.82	0.32	0.02	0.19	0.28	0.18	0.00	1.00	1.00	1.00	1.00	1.00	1
Ebf	0.24	0.77	0.13	0.77	0.99	0.00	0.11	0.00	1.00	0.07	1.00	0.13	1
ETS	0.62	0.95	0.33	0.21	0.24	0.49	0.02	0.23	0.00	1.00	1.00	1.00	1
Islet	0.40	0.88	0.14	0.61	0.79	0.02	0.06	0.00	0.07	0.00	1.00	1.00	1
Myh2	0.24	0.85	0.75	0.25	0.19	0.62	0.31	0.84	0.09	0.67	0.00	1.00	1
Myh3	0.26	0.62	0.14	0.75	0.97	0.01	0.17	0.00	0.50	0.03	0.46	0.00	1
Bhlh-tun	0.03	0.94	0.74	0.03	0.05	0.63	0.18	0.98	0.07	0.69	0.06	0.79	0
